# Supplementary material for: Childhood Vaccine Refusal: Sociodemographic, Behavioral, and Vaccine Confidence Factors in Konya, Türkiye
Source: Vaccines (Basel). 2026 Jun 17;14(6):538. doi: 10.3390/vaccines14060538 (PMC13307600; doi:10.3390/vaccines14060538)
Supplement: Supplementary file 1 [file vaccines-14-00538-s001.zip]

Archive with 3 entries (3 files):
- vaccines-4356025-Supplementary_Table_S2.pdf
- vaccines-4356025-Supplementary_File_S1_STROBE_Checklist.pdf
- vaccines-4356025-Supplementary_Table_S1.pdf
